# Supplementary material for: Using a Syndemics Perspective to (Re)Conceptualize Vulnerability during the COVID-19 Pandemic: A Scoping Review
Source: Trop Med Infect Dis. 2024 Aug 22;9(8):189. doi: 10.3390/tropicalmed9080189 (PMC11360217; doi:10.3390/tropicalmed9080189)
Supplement: Supplementary file 1 [file tropicalmed-09-00189-s001.zip]

Archive with 3 entries (3 files):
- Supplementary file S-1_PRISMA-ScR_Checklist_Syndemics_vulnerability.pdf
- Supplementary file S-2_Data extraction form.pdf
- Supplementary material S-3_Synthesis of results_V03_SENT.pdf
